# Supplementary material for: HMG-Like DSP1 Mediates Immune Responses of the Western Flower Thrips (Frankliniella occidentalis) Against Beauveria bassiana, a Fungal Pathogen
Source: Front Immunol. 2022 Apr 5;13:875239. doi: 10.3389/fimmu.2022.875239 (PMC9016178; doi:10.3389/fimmu.2022.875239)
Supplement: Supplementary file 2 [file DataSheet_2.xlsx]

## Sheet: Figure 1
Figure 1
(A)
Larval mortality
	10^4		10^5		10^6		10^7		10^8
	Average	Std	Average	Std	Average	Std	Average	Std	Average	Std
Day
1	0	0	0	0	0	0	0	0	6.66667	3.33333
2	0	0	0	0	0	0	10	0	23.3333	3.33333
3	0	0	6.66667	3.33333	10	0	20	0	46.6667	3.33333
4	16.6667	3.33333	23.3333	3.33333	36.6667	3.33333	36.6667	3.33333	53.3333	3.33333
5	33.3333	3.33333	40	0	46.6667	3.33333	56.6667	3.33333	93.3333	3.33333
Adult mortality
	10^4		10^5		10^6		10^7		10^8
	Average	Std	Average	Std	Average	Std	Average	Std	Average	Std
Day
1	0	0	0	0	0	0	0	0	0	0
2	0	0	0	0	0	0	3.33333	3.33333	6.66667	3.33333
3	3.33333	3.33333	6.66667	3.33333	10	0	16.6667	3.33333	26.6667	3.33333
4	13.3333	3.33333	20	0	26.6667	3.33333	33.3333	3.33333	43.3333	3.33333
5	30	5.7735	33.3333	3.33333	40	0	43.3333	3.33333	63.3333	3.33333

## Sheet: Figure 2
Figure 2
(D)				(E)
	Average	Std			Average	Std
DSP1				DSP1-Larva
L	0.92353	0.01586		6	1.15373	0.007843
P	1.35749	0.02183		12	2.76453	0.1532
M	2.87364	0.1073		24	6.6473	0.004537
F	0.25283	0.008474
				DSP1-Adult
				6	2.32637	0.16352
				12	2.77936	0.11756
				24	2.42847	0.11503

## Sheet: Figure 3
Figure 3
(B)				(C)				(D)				(E)
	Average	Std			Average	Std		PLA2 activity				PLA2 activity
sPLA2A				sPLA2A-Larva					Average	Std			Average	Std
L	1	0.2315		6	2.1216	0.1629		L	65.0884	7.1793		Larva
P	10.708	1.5247		12	6.514	0.5965		P	86.8206	7.2501		0	65.0884	7.1793
M	38.7877	2.2939		24	7.875	0.102		M	89.6365	0.6671		6	76.1797	17.1099
F	18.252	0.9101						F	85.4946	5.0303		12	248.29	32.1007
				sPLA2B-Larva								24	74.931	15.0771
sPLA2B				6	79.0864	2.9915
L	1	0.8313		12	396.373	28.6739		DMSO	43.8633	0.562218		Adult
P	65.6489	14.1916		24	591.512	38.37		BPB	10.7206	0.333578		0	85.4946	5.0303
M	79.1955	4.2785						MAFP	12.0125	1.63671		6	71.7673	9.0725
F	38.0545	5.9381		iPLA2A-Larva								12	118.171	11.0395
				6	0.1735	0.0191						24	146.333	2.8739
iPLA2A				12	1.1588	0.0683
L	1	0.0473		24	2.4081	0.0715
P	1.9956	0.1667
M	3.4342	0.5819		iPLA2B-Larva
F	3.3304	0.1827		6	2.2892	0.1051
				12	13.2966	1.866
iPLA2B				24	12.4141	1.2671
L	1	0.4244
P	0.9091	0.1074		sPLA2A-Adult
M	1.3497	0.1587		6	7.5419	0.4841
F	3.0629	0.6924		12	3.4183	0.7953
				24	2.3272	0.0959
				sPLA2B-Adult
				6	71.9331	52.75
				12	186.723	24.4638
				24	550.106	32.836
				iPLA2A-Adult
				6	4.2881	1.17
				12	15.2672	1.4046
				24	3.6966	2.6379
				iPLA2B-Adult
				6	1.742	0.3652
				12	1.006	0.0593
				24	4.4612	0.3201

## Sheet: Figure 4
Figure 4
(A)				(B)
	Average	Std			Average	Std
PGES2				PGES2-Larva
L	1.0485	0.0335		6	1.66	0.0988
P	2.8038	0.2691		12	35.2195	2.5239
M	4.6459	0.3347		24	30.3569	2.9587
F	14.8831	2.5828
				PGES2-Adult
				6	0.1072	0.0169
				12	0.1698	0.0262
				24	8.8384	1.1358

## Sheet: Figure 5
Figure 5
(A)						(B)				(C)				(D)				(E)
Larval mortality						DSP1-Larva				sPLA2A-Larva				PLA2 activity				PGES2-Larva
	EMP		BZA				Average	Std			Average	Std		Larva					Average	Std
	Average	Std	Average	Std		CON	0.99374	0.04374		CON	1	0.3594			Average	Std		CON	1.2186	0.1324
ppm						Bb	1.33847	0.03385		Bb	5.7316	1.4494		CON	32.1041	1.8823		Bb	2.2657	0.0512
0	30	5.7735	30	5.7735		EMP	0.779947	0.031749		EMP	0.5745	0.2148		Bb	40.4716	0.7881		EMP	1.0781	0.0528
10	40	0	36.6667	3.33333		EMP+Bb	1.06384	0.041947		EMP+Bb	0.2958	0.1081		EMP	30.0936	0.2914		BZA	0.6649	0.038
100	43.3333	3.33333	40	5.7735										BZA	30.6177	1.16		Bb+EMP	1.0139	0.015
500	60	5.7735	46.6667	3.33333		DSP1-Adult				sPLA2B-Larva				Bb+EMP	33.239	2.323		Bb+BZA	0.7235	0.0434
1000	66.6667	3.23333	53.3333	3.33333		CON	0.998746	0.046573		CON	1	0.3314		Bb+BZA	31.7861	1.646
						Bb	1.29374	0.044837		Bb	5.0674	1.2228						PGES2-Adult
Adult mortality						EMP	0.853844	0.02648		EMP	0.2569	0.0517		Adult				CON	1.3374	0.3294
	EMP		BZA			EMP+Bb	0.927489	0.03874		EMP+Bb	1.5548	2.0254		CON	32.9302	1.9022e-14		Bb	2.2905	0.3229
	Average	Std	Average	Std										Bb	70.1935	2.0715		EMP	0.4571	0.0206
ppm										iPLA2A-Larva				EMP	36.9421	1.3856		BZA	0.4995	0.0108
0	23.3333	3.33333	23.3333	3.33333						CON	1	0.2813		BZA	15.2898	0.7138		Bb+EMP	0.5463	0.0923
10	26.6667	3.33333	23.3333	3.33333						Bb	5.0204	0.7088		Bb+EMP	41.7229	0.3266		Bb+BZA	0.387	0.0492
100	43.3333	3.33333	30	0						EMP	1.3285	0.3101		Bb+BZA	35.7393	1.5512
500	53.3333	3.33333	40	0						EMP+Bb	2.4098	0.9263
1000	56.6667	3.33333	46.6667	3.33333
										iPLA2B-Larva
										CON	1	0.0401
										Bb	1.8291	0.5509
										EMP	0.3707	0.2697
										EMP+Bb	0.4905	0.1022
										sPLA2A-Adult
										CON	1	0.8208
										Bb	6.5705	1.5816
										EMP	1.4438	0.5789
										EMP+Bb	2.2827	0.7314
										sPLA2B-Adult
										CON	1	0.2813
										Bb	5.0204	0.7088
										EMP	1.3285	0.3101
										EMP+Bb	2.4098	0.9263
										iPLA2A-Adult
										CON	1	0.2223
										Bb	5.1129	0.9795
										EMP	1.1296	0.2839
										EMP+Bb	3.4737	0.8077
										iPLA2B-Adult
										CON	1	0.2234
										Bb	4.9793	2.0549
										EMP	1.7083	0.2176
										EMP+Bb	2.858	0.9392

## Sheet: Figure 6
Figure 6
(A)				(B)				(C)
	Average	Std			Average	Std		Duox-Larva
Duox				Duox-Larva					Average	Std
L	1.2201	0.1805		6	0.2003	0.0513		CON	1.1653	0.0979
P	3.4463	0.2488		12	2.5558	0.6033		Bb	2.0442	0.5257
M	0.9797	0.3191		24	2.3354	0.5127		EMP	0.5652	0.1073
F	0.9758	0.3696						BZA	0.549	0.1174
				Duox-Adult				Bb+EMP	0.7943	0.0408
				6	0.836	0.5436		Bb+BZA	0.4198	0.2003
				12	0.8959	0.5955
				24	13.61	9.6644		Duox-Adult
								CON	1.2634	0.2495
								Bb	2.8038	0.1327
								EMP	0.8951	0.2632
								BZA	0.7833	0.0224
								Bb+EMP	0.7486	0.1329
								Bb+BZA	0.4784	0.0026617

## Sheet: Figure 7
Figure 7
(A)				(B)				(C)
	Average	Std			Average	Std		PAP2A-Larva
PAP2A				PAP2A-Larva					Average	Std
L	1	0.0796		6	1.2329	0.0952		CON	1	0.145541
P	0.6209	0.0311		12	45.3484	5.1775		Bb	1.51121	0.219987
M	1.1179	0.2103		24	5.9535	0.6259		EMP	0.391658	0.0934843
F	2.8605	0.6068						BZA	0.636396	0.072758
				PAP2B-Larva				Bb+EMP	0.835602	0.103593
PAP2B				6	1.1022	0.1415		Bb+BZA	1.05013	0.217212
L	1	0.0771		12	33.0264	3.4094
P	4.1265	0.6202		24	5.0469	0.5448		PAP2B-Larva
M	8.9101	0.7161						CON	1	0.214336
F	18.0181	1.9792		PAP3-Larva				Bb	1.75757	0.282076
				6	0.7674	0.1146		EMP	0.475152	0.0656111
PAP3				12	12.7695	1.305		BZA	0.683669	0.112159
L	1	0.1061		24	4.7549	0.6895		Bb+EMP	1.51634	0.909717
P	1.2805	0.0651						Bb+BZA	0.949376	0.224371
M	2.0215	0.046		PAP2A-Adult
F	7.0767	0.8019		6	0.0828	0.0165		PAP3-Larva
				12	0.1528	0.026		CON	1	0.0104521
				24	3.0282	0.5861		Bb	1.74334	0.0813977
								EMP	0.937978	0.142851
				PAP2B-Adult				BZA	0.745291	0.0556793
				6	0.0247	0.0016413		Bb+EMP	1.35525	0.214783
				12	0.0365	0.0128		Bb+BZA	1.03218	0.0467535
				24	1.3159	0.2605
								PAP2A-Adult
				PAP3-Adult				CON	1	0.109917
				6	0.4075	0.1288		Bb	1.39142	0.311178
				12	0.4515	0.1809		EMP	0.800731	0.0492867
				24	24.7925	4.8065		BZA	0.926177	0.0342122
								Bb+EMP	1.17888	0.167266
								Bb+BZA	1.15256	0.256606
								PAP2B-Adult
								CON	1	0.215319
								Bb	1.23483	0.123073
								EMP	0.125305	0.0103446
								BZA	0.179221	0.0281474
								Bb+EMP	0.27228	0.0662488
								Bb+BZA	0.175645	0.0061528
								PAP3-Adult
								CON	1	0.0853271
								Bb	1.33223	0.209167
								EMP	0.600939	0.0301184
								BZA	0.839764	0.0801585
								Bb+EMP	0.953435	0.16852
								Bb+BZA	0.956978	0.11109

## Sheet: Figure 8
Figure 8
(A)				(B)				(C)
	Average	Std			Average	Std		PO1-Larva
PO1				PO1-Larva					Average	Std
L	1	0.0229		6	2.7939	0.2559		CON	1	0.168602
P	1.4112	0.015		12	4.1935	0.4301		Bb	1.48819	0.0467615
M	2.4508	0.3575		24	1.0232	0.0524		EMP	0.885828	0.0411303
F	8.6829	0.3223						BZA	0.383939	0.0359573
				PO2A-Larva				Bb+EMP	1.21486	0.167645
PO2A				6	6.4256	1.4883		Bb+BZA	1.10872	0.195674
L	1	0.0345		12	11.5113	2.1668
P	1.7709	0.08		24	3.9011	0.4952		PO2B-Larva
M	3.3	0.2148						CON	1	0.162261
F	11.6397	2.1589		PO2B-Larva				Bb	1.90179	0.198704
				6	0.7378	0.0984		EMP	0.862289	0.100301
PO2B				12	14.8435	2.7857		BZA	0.898838	0.121707
L	1	0.1513		24	3.5962	0.6839		Bb+EMP	1.02103	0.139463
P	1.3077	0.0756						Bb+BZA	1.41663	0.311605
M	2.9473	0.5612		PO1-Adult
F	3.8474	0.228		6	0.3151	0.0508		PO2B-Larva
				12	0.5169	0.1673		CON	1	0.206277
				24	4.3046	0.7423		Bb	1.35869	0.118356
								EMP	0.360445	0.0749537
				PO2A-Adult				BZA	0.917301	0.104659
				6	0.0952	0.0263		Bb+EMP	0.154939	0.0207968
				12	0.1642	0.0388		Bb+BZA	1.02281	0.0977645
				24	9.2011	1.0639
								PO1-Adult
				PO2B-Adult				CON	1	0.151599
				6	0.0992	0.0103		Bb	3.58876	0.742236
				12	0.187	0.0339		EMP	0.906461	0.33677
				24	5.1447	1.4858		BZA	0.898009	0.132224
								Bb+EMP	3.37604	0.413162
								Bb+BZA	2.16948	0.260489
								PO2A-Adult
								CON	1	0.192545
								Bb	1.85405	0.508691
								EMP	0.893996	0.125323
								BZA	0.500273	0.0154175
								Bb+EMP	1.7626	0.225658
								Bb+BZA	0.779329	0.091532
								PO2B-Adult
								CON	1	0.175818
								Bb	1.56197	0.31639
								EMP	1.01015	0.118097
								BZA	0.516501	0.0812341
								Bb+EMP	1.43445	0.398143
								Bb+BZA	0.685065	0.099338

## Sheet: Figure 9
Figure 9
(A)				(B)				(C)
	Average	Std			Average	Std		Apol-Larva
Apol				Apol-Larva					Average	Std
L	1.6288	0.3927		6	1.2242	0.2222		CON	1.0913	0.0977
P	4.8363	0.6015		12	17.0929	4.0856		Bb	1.7517	0.3728
M	15.0193	1.4159		24	26.1917	5.3589		EMP	0.422	0.0709
F	50.4425	5.4255						BZA	0.6422	0.0192
				Def-Larva				Bb+EMP	0.7184	0.0536
Def				6	2.788	0.3306		Bb+BZA	0.9485	0.4761
L	1.0622	0.0939		12	15.4134	0.3785
P	5.5998	0.6855		24	8.0042	3.8819		Def-Larva
M	4.8029	0.3184						CON	1.0981	0.0495
F	1.78	0.1628		Lyz-Larva				Bb	2.263	0.6882
				6	0.4376	0.1272		EMP	1.1198	0.0789
Lyz				12	16.6107	3.1253		BZA	1.0455	0.0191
L	1.5876	0.2992		24	24.1196	5.6087		Bb+EMP	0.7501	0.0652
P	4.2233	0.519						Bb+BZA	0.7138	0.0144
M	38.0256	2.3864		Tra1-Larva
F	40.9136	2.2042		6	2.4703	0.5694		Lyz-Larva
				12	30.4539	9.6034		CON	1.0529	0.0355
Tra1				24	22.0834	7.4955		Bb	2.7302	0.1283
L	2.2294	0.7105						EMP	0.418	0.026
P	7.0344	0.7189		Apol-Adult				BZA	1.1567	0.0616
M	101.567	5.3881		6	0.0806	0.009863		Bb+EMP	0.7748	0.0412
F	80.4819	20.7683		12	0.2779	0.0384		Bb+BZA	1.185	0.0449
				24	3437.28	568.951
								Tra1-Larva
				Def-Adult				CON	1.1564	0.1143
				6	6.3143	0.2367		Bb	1.8351	0.0397
				12	7.186	0.9468		EMP	0.4821	0.027
				24	7144.56	707.306		BZA	0.7171	0.0241
								Bb+EMP	0.7877	0.1035
				Lyz-Adult				Bb+BZA	0.7703	0.0336
				6	1.4998	0.1143
				12	2.1499	0.1255		Apol-Adult
				24	2.4776	0.1643		CON	1.3374	0.3294
								Bb	2.2905	0.3229
				Tra1-Adult				EMP	0.4571	0.0206
				6	0.0156	0.0034616		BZA	0.4995	0.0108
				12	0.0451	0.0119		Bb+EMP	0.5463	0.0923
				24	56.4645	2.5728		Bb+BZA	0.387	0.0492
								Def-Adult
								CON	1.2275	0.1535
								Bb	2.3936	0.3869
								EMP	0.4732	0.0147
								BZA	0.7052	0.0301
								Bb+EMP	0.8908	0.0758
								Bb+BZA	0.5853	0.0788
								Lyz-Adult
								CON	1.0794	0.0562
								Bb	2.2205	0.0151
								EMP	0.6151	0.0296
								BZA	1.154	0.0476
								Bb+EMP	0.8846	0.062
								Bb+BZA	0.8503	0.0454
								Tra1-Adult
								CON	1.2385	0.1799
								Bb	1.9171	0.2289
								EMP	0.3359	0.0761
								BZA	0.4085	0.0563
								Bb+EMP	0.1865	0.03
								Bb+BZA	0.241	0.0319
